# Supplementary material for: Carboxyhemoglobin (CO-Hb) Correlates with Hemolysis and Hospital Mortality in Extracorporeal Membrane Oxygenation: A Retrospective Registry
Source: Diagnostics (Basel). 2022 Jul 5;12(7):1642. doi: 10.3390/diagnostics12071642 (PMC9324470; doi:10.3390/diagnostics12071642)
Supplement: Supplementary file 1 [file diagnostics-12-01642-s001.zip]

Archive with 1 entries (1 files):
- diagnostics-1733059-supplementary.pdf
